# Supplementary material for: Molecular Epidemiology of Multidrug-Resistant Uropathogenic Escherichia coli O25b Strains Associated with Complicated Urinary Tract Infection in Children
Source: Microorganisms. 2021 Nov 5;9(11):2299. doi: 10.3390/microorganisms9112299 (PMC8623209; doi:10.3390/microorganisms9112299)
Supplement: Supplementary file 1 [file microorganisms-09-02299-s001.zip]

Archive with 1 entries (1 files):
- microorganisms-1414657-supplementary.pdf
